# Supplementary material for: In vivo induction of membrane damage by β-amyloid peptide oligomers
Source: Acta Neuropathol Commun. 2018 Nov 29;6:131. doi: 10.1186/s40478-018-0634-x (PMC6263551; doi:10.1186/s40478-018-0634-x)
Supplement: Supplementary file 2 — Individual Experiment Data. (XLSX 21 kb) [file 40478_2018_634_MOESM2_ESM.xlsx]

## Sheet: Fig. 6A quant
Immunofluorescence quantification and statistics
SLO on HC neurons									CON	SLO or SM	CON	SLO or SM
EXPT	SLO/CON		DIV	Dose	Duration				fields	fields	fields	fields
	p-tau/t-tau	P-value
SLO-PHF1-1	1.59	p***	7	50 ng/ml	2 hr				22	17
SLO-PHF1-2	2.38	p**	14	100 ng/ml	1 hr				10	10
SLO-PHF1-3	1.17	p*	10	100 ng/ml	1 hr				13	16
SLO-PHF1-4	1.27	p*	10	100 ng/ml	2 hr				10	12
SLO-PHF1-5	2.05	p***	8	50 ng/ml	1 hr				18	20
SLO-PHF1-6 #	1.52	p***	13	50 ng/ml	1 hr				17	18	17	18
avg	1.66333
SLO-AT8-1	1.5	p*	13	100 ng/ml	1 hr				16	14
SLO-AT8-2 #	1.33	p**	11	50 ng/ml	2 hr				15	14	15	14
SLO-AT8-3	1.23	p*	11	100 ng/ml	2 hr				8	14
avg	1.35333
SMase on HC neurons
	SMase/CON
EXPT	p-tau/t-tau	P-value	DIV	Dose	Duration
SM-PHF1-1	1.45	p**	10	5 mU/ml	2 hr				10	11
SM-PHF1-2 #	1.63	p***	11	2.5 mU/ml	2 hr				22	13	22	13
avg	1.54
SM-AT8-1a*	1.79	p***	12	5 mU/ml	1 hr				12	13
SM-AT8-1b*	1.87	p***	12	10 mU/ml	1 hr				12	12
SM-AT8-1c*	1.45	p**	12	2.5 mU/ml	1 hr				12	12
SM-AT8-2 #	1.59	p**	11	5 mU/ml	2 hr				20	19	20	19
avg	1.675							avg # fields	14.4667	14.3333
								avg # fieldsin representative experiments			18.5	16
* denotes 3 different treatments versus 1 control
representative experiments included in the manuscript are highlighted in blue
* = P < 0.05
** = P< 0.01
** = P < 0.001

## Sheet: Fig 6B quant
Immunoblot quantification and statistics, figure 6
SLO + Inhibitor treatment: Figure 6B
anti-AT8							anti-PHF1
	Control	Control + Inhibitor	SLO	SLO + Inhibitor				Control	Control + Inhibitor	SLO	SLO + Inhibitor
Replicate 1	25739.1	17455	28679.8	10068.7			Replicate 1	12240.6	13321.1	19686.3	9241.94
Replicate 2	10585.1	12100.2	16144.1	8697.04			Replicate 2	16639.8	24860.3	30625.5	26287.9
Replicate 3	8310.48	11154.1	12261.3	6833.1			Replicate 3	16394.9	15361.2	16411.1	14650.3
Mean	14878.2	13569.8	19028.4	8532.94			Mean	15091.8	17847.5	22241	16726.7
anti-K9JA: Total tau							anti-Tubulin
	Control	Control + Inhibitor	SLO	SLO + Inhibitor				Control	Control + Inhibitor	SLO	SLO + Inhibitor
Replicate 1	22006.6	13187.1	17370	15328.5			Replicate 1	18448.3	21875.6	21762.8	20373.9
Replicate 2	33886.2	29503.5	33312	29505.9			Replicate 2	20345.8	26553.6	22843.5	17411.9
Replicate 3	20162.7	20674.7	20874.7	19631.1			Replicate 3	16754.8	13861	18248.9	18200
Mean	25351.8	21121.8	23852.2	21488.5			Mean	18516.3	20763.4	20951.7	18661.9
Tau/tubulin ratio
	Control	Control + PD	SLO	SLO + PD
AT8/tubulin	0.80352	0.653543	0.908202	0.457238
PHF1/tubulin	0.815053	0.859567	1.06153	0.896303
Percentage change compared to control
	Control	Control + PD	SLO	SLO + PD
AT8/tubulin	100	81.335	113.028	56.9044
PHF1/tubulin	100	105.462	130.241	109.969
t-Test: Paired Two Sample for Means					t-Test: Paired Two Sample for Means					t-Test: Paired Two Sample for Means					t-Test: Paired Two Sample for Means
AT8 (Control and SLO)					AT8 (SLO and SLO+inhibitor)					AT8 (control +Controln Inhibitor)					AT8 (Control and SLO+Inhobitor)
	Variable 1	Variable 2				Variable 1	Variable 2				Variable 1	Variable 2				Variable 1	Variable 2
Mean	11991.3	15169.3			Mean	15169.3	8070.39			Mean	11991.3	12007.8			Mean	11991.3	8070.39
Variance	5.52228e+07	5.55655e+07			Variance	5.55655e+07	5.27735e+06			Variance	5.52228e+07	1.6778e+07			Variance	5.52228e+07	5.27735e+06
Observations	6	6			Observations	6	6			Observations	6	6			Observations	6	6
Pearson Correlation	0.944057				Pearson Correlation	0.625484				Pearson Correlation	0.859698				Pearson Correlation	0.758407
Hypothesized Mean Difference	0				Hypothesized Mean Difference	0				Hypothesized Mean Difference	0				Hypothesized Mean Difference	0
df	5				df	5				df	5				df	5
t Stat	-3.12672				t Stat	2.7695				t Stat	-0.00909078				t Stat	1.63263
P(T<=t) one-tail	0.0130269				P(T<=t) one-tail	0.0196942				P(T<=t) one-tail	0.496549				P(T<=t) one-tail	0.0817375
t Critical one-tail	2.01505				t Critical one-tail	2.01505				t Critical one-tail	2.01505				t Critical one-tail	2.01505
P(T<=t) two-tail	0.0260538				P(T<=t) two-tail	0.0393884				P(T<=t) two-tail	0.993098				P(T<=t) two-tail	0.163475
t Critical two-tail	2.57058				t Critical two-tail	2.57058				t Critical two-tail	2.57058				t Critical two-tail	2.57058
t-Test: Paired Two Sample for Means					t-Test: Paired Two Sample for Means					t-Test: Paired Two Sample for Means					t-Test: Paired Two Sample for Means
PHF1(Control and SLO)					PHF1 (SLO and SLO inhibitor)					PHF1(Control and Control inhibitor)					PHF1(Control and SLO+inhibitor)
	Variable 1	Variable 2				Variable 1	Variable 2				Variable 1	Variable 2				Variable 1	Variable 2
Mean	14440.2	25155.9			Mean	22241	16726.7			Mean	15091.8	17847.5			Mean	15091.8	16726.7
Variance	9.67645e+06	5.9833e+07			Variance	5.54071e+07	7.58753e+07			Variance	6.11177e+06	3.79247e+07			Variance	6.11177e+06	7.58753e+07
Observations	2	2			Observations	3	3			Observations	3	3			Observations	3	3
Pearson Correlation	1				Pearson Correlation	0.859002				Pearson Correlation	0.673962				Pearson Correlation	0.776331
Hypothesized Mean Difference	0				Hypothesized Mean Difference	0				Hypothesized Mean Difference	0				Hypothesized Mean Difference	0
df	1				df	2				df	2				df	2
t Stat	-3.27696				t Stat	2.14156				t Stat	-0.984308				t Stat	-0.406409
P(T<=t) one-tail	0.0942786				P(T<=t) one-tail	0.0827654				P(T<=t) one-tail	0.214369				P(T<=t) one-tail	0.361902
t Critical one-tail	6.31375				t Critical one-tail	2.91999				t Critical one-tail	2.91999				t Critical one-tail	2.91999
P(T<=t) two-tail	0.188557				P(T<=t) two-tail	0.165531				P(T<=t) two-tail	0.428737				P(T<=t) two-tail	0.723804
t Critical two-tail	12.7062				t Critical two-tail	4.30265				t Critical two-tail	4.30265				t Critical two-tail	4.30265

## Sheet: Fig 7B quant
Immunoblot quantification and statistics, figure 7
SMase treatment: Figure 7B
	AT8					PHF1					Tubulin					K9JA
	Control	Smase treated					Control	Smase treated				Control	Smase treated				Control	Smase treated
Replicate 1	9567.07	15057				Replicate 1	26237.5	46330.2			Replicate 1	23969.9	38594.1			Replicate 1	66973.5	59471.7
Replicate 2	8991.61	26810.7				Replicate 2	33602.6	48624.2			Replicate 2	26531	22753.5			Replicate 2	34816.8	44333.1
Replicate 3	20082	29414.2				Replicate 3	18437.9	25820.5			Replicate 3	27885	25306.6			Replicate 3	46072.9	47098.8
	AT8/tubulin
	Control	Smase treated
Replicate 1	0.399128	0.390137
Replicate 2	0.338909	1.17831
Replicate 3	0.720173	1.16231
t-Test: Paired Two Sample for Means						t-Test: Paired Two Sample for Means						t-Test: Paired Two Sample for Means
AT8 blot						PHF1						K9JA
	Variable 1	Variable 2					Variable 1	Variable 2					Variable 1	Variable 2
Mean	12880.2	23760.6				Mean	26092.7	40258.3				Mean	49287.7	50301.2
Variance	3.8982e+07	5.85096e+07				Variance	5.75075e+07	1.57654e+08				Variance	2.66264e+08	6.49861e+07
Observations	3	3				Observations	3	3				Observations	3	3
Pearson Correlation	0.604004					Pearson Correlation	0.914881					Pearson Correlation	0.983889
Hypothesized Mean Difference	0					Hypothesized Mean Difference	0					Hypothesized Mean Difference	0
df	2					df	2					df	2
t Stat	-2.98722					t Stat	-3.83477					t Stat	-0.206296
P(T<=t) one-tail	0.0480852					P(T<=t) one-tail	0.0308841					P(T<=t) one-tail	0.427827
t Critical one-tail	2.91999					t Critical one-tail	2.91999					t Critical one-tail	2.91999
P(T<=t) two-tail	0.0961705					P(T<=t) two-tail	0.0617682					P(T<=t) two-tail	0.855654
t Critical two-tail	4.30265					t Critical two-tail	4.30265					t Critical two-tail	4.30265
